# Supplementary material for: The role of digital teaching methods in supporting practical skills training in the academic training of health professions – a scoping review
Source: BMC Med Educ. 2026 Feb 24;26:361. doi: 10.1186/s12909-026-08785-9 (PMC12955288; doi:10.1186/s12909-026-08785-9)
Supplement: Supplementary file 1 — Supplementary Material 1. PRISMA-ScR (Preferred Reporting Items for Systematic Reviews and Meta-Analyses extension for Scoping Reviews) checklist [file 12909_2026_8785_MOESM1_ESM.xlsx]

## Sheet: Sheet 1
Complete Search Strategy
Databases	Search Terms	June 2023	Apr 25
PubMed	("students, medical"[MeSH Terms] OR "education, nursing"[MeSH Terms] OR "students, nursing"[MeSH Terms] OR "health care education" OR "Education, Medical"[Mesh] OR "healthcare education" OR "interprofessional education" OR "inter-professional education" OR "medical education" OR "medical students" OR "nursing education" OR "nursing students" OR "psychology students" OR "psychology education" OR "…	303	416
Scopus	TITLE-ABS-KEY ( ( {health care education} OR {healthcare education} OR {interprofessional education} OR {inter-professional education} OR {medical education} OR {medical students} OR {nursing education} OR {nursing students} OR {psychology students} OR {psychology education} OR {occupational therapy students} OR {occupational therapy education} OR {midwifery students} OR {midwifery education} OR …	370	519
Cochrane	("medical students" OR "nursing education" OR "nursing students" OR "health care education" OR "medical education" OR "healthcare education" OR "interprofessional education" OR "inter-professional education" OR "medical education" OR "medical students" OR "nursing education" OR "nursing students" OR "psychology students" OR "psychology education" OR "occupational therapy students" OR "occupationa…	82	97
Web of Science	Query #1 ALL=("medical students" OR "nursing education" OR "nursing students" OR "health care education" OR "medical education" OR "healthcare education" OR "interprofessional education" OR "inter-professional education" OR "medical education" OR "medical students" OR "nursing education" OR "nursing students" OR "psychology students" OR "psychology education" OR "occupational therapy students" OR…	262	380
CINAHL	("medical students" OR "nursing education" OR "nursing students" OR "health care education" OR "medical education" OR "healthcare education" OR "interprofessional education" OR "inter-professional education" OR "medical education" OR "medical students" OR "nursing education" OR "nursing students" OR "psychology students" OR "psychology education" OR "occupational therapy students" OR "occupationa…	144	176
		in total: 1161	in total: 1588
